# Supplementary material for: Mitochondrial Genome of Phlebia radiata Is the Second Largest (156 kbp) among Fungi and Features Signs of Genome Flexibility and Recent Recombination Events
Source: PLoS One. 2014 May 13;9(5):e97141. doi: 10.1371/journal.pone.0097141 (PMC4019555; doi:10.1371/journal.pone.0097141)
Supplement: Table S1 — Intronic and additional ORFs annotated in the P. radiata mtDNA. (XLSX) [file pone.0097141.s001.xlsx]

## Sheet: Sheet1
Table S1. Intronic and additional ORFs of P. radiata mtDNA.
Locus tag	Length aa	Start	End	Strand	CAI	Intronic[1]	HE overlap	BLASTP
								Product	Organism	E-value	Query coverage
PRA_mt0165	793	121245	123626	-	0.299	yes (cob, SS)	yes	reverse transcriptase, hypothetical protein ScpofMp05	Schizosaccharomyces pombe	0	0.92
PRA_mt0034	373	15305	16426	+	0.65	yes (cox1, SS)	yes	homing endonuclease	Agaricus bisporus	8e-174	0.92
PRA_mt0006	270	2046	2858	+	0.685	yes (cox1, SS)	yes	predicted protein	Populus trichocarpa	7e-127	0.98
PRA_mt0037	266	19927	20727	+	0.612	yes (cox1, SS)	yes	intronic ORF at intron 6 of cox1	Moniliophthora perniciosa	8e-111	0.87
PRA_mt0150	588	104679	106445	-	0.624	no	no	DNA polymerase 2	Pleurotus ostreatus	3e-110	0.67
PRA_mt0318	256	120026	120796	-	0.596	yes (cob, SS)	yes	LAGLIDADG endonuclease	Agrocybe aegerita	1e-100	0.9
PRA_mt0040	223	16721	17392	+	0.735	yes (cox1, SS)	yes	orf294	Podospora anserina	9e-80	0.99
PRA_mt0100	186	59237	59797	+	0.713	yes (cox3, SS)	yes	hypothetical protein GlirM_p27	Rhizophagus irregularis	7e-74	1
PRA_mt0112	152	66914	67372	+	0.523	yes (nad5, SS)	yes	intronic ORF at intron 1 of nad5	Moniliophthora roreri	8e-53	1
PRA_mt0117	217	68316	68969	+	0.52	yes (nad5, SS)	yes	hypothetical protein 242	Allomyces macrogynus	2e-44	0.9
PRA_mt0054	302	28133	29041	+	0.639	yes (rnl, SS)	yes	GIY-YIG endonuclease	Cordyceps brongniartii	5e-40	0.79
PRA_mt0126	243	72146	72877	+	0.748	yes (nad5, SS)	yes	hypothetical protein AlmafMp10	Allomyces macrogynus	1e-39	0.92
PRA_mt0122	114	69467	69811	+	0.8	yes (nad5, SS)	yes	orf840	Peltigera membranacea	1e-35	0.96
PRA_mt0082	141	49399	49824	+	0.708	yes (cox2, SS)	yes	LAGLIDADG endonuclease	Gibberella zeae	2e-35	0.88
PRA_mt0115	107	67541	67864	+	0.616	yes (nad5, SS)	yes	intronic ORF at intron 1 of nad5	Moniliophthora roreri	2e-34	1
PRA_mt0102	314	61535	62479	+	0.747	no	no	hyp11	Moniliophthora roreri	4e-34	0.91
PRA_mt0123	113	70390	70731	+	0.375	yes (nad5, SS)	yes	rps3/homing endonuclease-like fusion protein	Grosmannia laricis	3e-29	0.84
PRA_mt0058	197	30634	31227	+	0.703	yes (rnl, SS)	yes	hypothetical protein 242	Allomyces macrogynus	3e-25	0.82
PRA_mt0002	110	351	683	+	0.552	yes (cox1, SS)	yes	homing endonuclease	Agaricus bisporus	5e-24	0.79
PRA_mt0119	128	69042	69428	+	0.8	yes (nad5, SS)	yes	orf840	Peltigera membranacea	5e-23	0.57
PRA_mt0110	96	66570	66860	+	0.47	yes (nad5, SS)	yes	hypothetical protein SMAC_12657	Sordaria macrospora k-hell	2e-20	0.95
PRA_mt0018	376	8063	9193	+	0.736	yes (cox1, SS)	no	hyp12	Moniliophthora roreri	2e-19	0.67
PRA_mt0016	83	6137	6388	+	0.747	yes (cox1, SS)	yes	probable intron-encoded LAGLIDADG	Piriformospora indica	9e-18	0.97
PRA_mt0004	104	783	1097	+	0.649	yes (cox1, SS)	no	COX1-i1 protein	Yarrowia lipolytica	1e-12	0.97
PRA_mt0176	127	125460	125843	-	0.711	yes (cob, SS)	yes	LAGLIDADG endonuclease	Gibberella zeae	8e-12	0.92
PRA_mt0074	319	42324	43283	+	0.577	no	no	orf2	Moniliophthora roreri	3e-11	0.35
PRA_mt0053	78	25327	25563	+	0.604	yes (rnl, SS)	yes	hypothetical protein 15	Moniliophthora perniciosa	7e-10	0.97
PRA_mt0027	101	12420	12725	+	0.501	yes (cox1, SS)	yes	LAGLIDADG homing endonuclease	Rhizophagus intraradices	3e-09	0.76
PRA_mt0086	489	50384	51853	+	0.656	yes (cox2, SS)	yes	unnamed protein product	Trimorphomyces papilionaceus	5e-08	0.38
PRA_mt0162	90	118993	119265	-	0.515	no	no	hypothetical protein BDBG_17015	Ajellomyces dermatitidis	1e-07	0.98
PRA_mt0061	362	32085	33173	+	0.575	yes (rnl, SS)	yes	orf376	Rhizopus oryzae	1e-07	0.45
PRA_mt0043	363	17929	19020	+	0.692	yes (cox1, SS)	yes	orf261	Mortierella verticillata	6e-06	0.48
PRA_mt0174	54	125251	125415	-	0.56	yes (cob, SS)	yes	LAGLIDADG homing endonuclease	Agrocybe aegerita	2e-05	0.77
PRA_mt0320	80	122833	123075	+	0.318	yes (cob, DS)	no	unnamed protein product	Podospora anserina	2e-05	0.95
PRA_mt0030	93	12710	12991	+	0.302	yes (cox1, SS)	yes	unnamed protein product	Chlamydomonas reinhardtii	7e-05	0.61
PRA_mt0189	65	137967	138164	-	0.766	yes (between atp6C* and atp6C, SS)	yes	putative DNA endonuclease	Kluyveromyces thermotolerans	0.0003	0.7
PRA_mt0069	65	38542	38739	+	0.766	yes (between atp6C* and atp6C, SS)	yes	putative DNA endonuclease	Kluyveromyces thermotolerans	0.0003	0.7
PRA_mt0076	273	43801	44622	+	0.633	no	no	DNA polymerase	Pleurotus ostreatus	0.0006	0.24
PRA_mt0078	654	46570	48534	+	0.648	yes (cox2, SS)	yes	hypothetical protein AlmafMp12	Allomyces macrogynus	0.001	0.28
Table S1. Continued (2/3).
Locus tag	Length aa	Start	End	Strand	CAI	Intronic[1]	HE overlap	BLASTP
								Product	Organism	E-value	Query coverage
PRA_mt0007	83	1805	2056	-	0.409	yes (cox1, DS)	yes	-	-	-	-
PRA_mt0013	63	3929	4120	-	0.483	yes (cox1, DS)	yes	-	-	-	-
PRA_mt0017	62	7984	8172	-	0.536	yes (cox1, DS)	no	-	-	-	-
PRA_mt0019	98	8381	8677	-	0.438	yes (cox1, DS)	no	-	-	-	-
PRA_mt0023	54	10784	10948	-	0.262	yes (cox1, DS)	yes	-	-	-	-
PRA_mt0024	63	11682	11873	+	0.318	yes (cox1, SS)	yes	-	-	-	-
PRA_mt0049	75	24368	24595	+	0.241	yes (rnl, SS)	no	-	-	-	-
PRA_mt0050	50	24802	24954	+	0.579	yes (rnl, SS)	yes	-	-	-	-
PRA_mt0057	97	29356	29649	-	0.385	no (rnl, DS)	no	-	-	-	-
PRA_mt0060	52	31401	31559	-	0.292	yes (rnl, DS)	no	-	-	-	-
PRA_mt0063	54	33899	34063	-	0.288	no (rnl, DS)	no	-	-	-	-
PRA_mt0064	61	36306	36491	+	0.509	no	no	-	-	-	-
PRA_mt0066	85	37761	38018	+	0.679	yes (between atp6C* and atp6C, SS)	no	-	-	-	-
PRA_mt0072	51	40584	40739	+	0.31	no	no	-	-	-	-
PRA_mt0073	65	40723	40920	-	0.273	no	no	-	-	-	-
PRA_mt0075	72	43309	43527	+	0.66	no	no	-	-	-	-
PRA_mt0081	53	48257	48418	-	0.335	yes (cox2, DS)	yes	-	-	-	-
PRA_mt0090	53	52413	52574	-	0.744	yes (between cox2C* and cox2C, DS)	no	-	-	-	-
PRA_mt0093	116	53763	54113	+	0.701	yes (between cox2C* and cox2C, SS)	yes	-	-	-	-
PRA_mt0097	58	56534	56710	-	0.275	no	no	-	-	-	-
PRA_mt0098	58	56725	56901	-	0.279	no	no	-	-	-	-
PRA_mt0103	51	63193	63348	+	0.489	no	no	-	-	-	-
PRA_mt0104	58	64297	64473	-	0.652	no (nad4L, DS)	no	-	-	-	-
PRA_mt0130	54	74177	74341	+	0.568	yes (nad5, SS)	no	-	-	-	-
PRA_mt0134	74	80569	80793	+	0.192	no	no	-	-	-	-
PRA_mt0137	53	84433	84594	+	0.373	yes (nad2, SS)	yes	-	-	-	-
PRA_mt0140	58	91170	91346	+	0.483	no	no	-	-	-	-
PRA_mt0155	58	109596	109772	+	0.493	yes (rns, DS)	no	-	-	-	-
PRA_mt0156	59	110718	110897	-	0.293	no (rns, SS)	no	-	-	-	-
PRA_mt0161	111	118567	118902	-	0.693	no	no	-	-	-	-
PRA_mt0166	51	121546	121701	+	0.277	yes (cob, DS)	yes	-	-	-	-
PRA_mt0168	80	121930	122172	+	0.216	yes (cob, DS)	yes	-	-	-	-
PRA_mt0170	79	122284	122523	+	0.229	yes (cob, DS)	no	-	-	-	-
PRA_mt0171	60	123151	123333	+	0.19	yes (cob, DS)	no	-	-	-	-
PRA_mt0172	56	123604	123774	+	0.279	yes (cob, DS)	no	-	-	-	-
PRA_mt0179	63	126827	127018	-	0.582	no	no	-	-	-	-
PRA_mt0181	51	130709	130864	+	0.745	no (nad4, DS)	no	-	-	-	-
PRA_mt0182	58	131166	131342	-	0.248	no	no	-	-	-	-
PRA_mt0184	54	134312	134476	-	0.421	no (nad6, SS)	no	-	-	-	-
Table S1. Continued (3/3).
Locus tag	Length aa	Start	End	Strand	CAI	Intronic[1]	HE overlap	BLASTP
								Product	Organism	E-value	Query coverage
PRA_mt0185	65	135787	135984	+	0.273	no	no	-	-	-	-
PRA_mt0186	51	135968	136123	-	0.31	no	no	-	-	-	-
PRA_mt0192	85	138688	138945	-	0.679	yes (between atp6C* and atp6C, SS)	no	-	-	-	-
PRA_mt0194	61	140215	140400	-	0.509	no	no	-	-	-	-
PRA_mt0197	70	142101	142313	+	0.29	yes (nad1, DS)	yes	-	-	-	-
PRA_mt0208	69	155364	155573	-	0.261	no	no	-	-	-	-
PRA_mt0209	70	155662	155874	+	0.253	no	no	-	-	-	-
PRA_mt0300	74	6808	7032	+	0.207	yes (cox1, SS)	no	-	-	-	-
PRA_mt0301	53	17020	17181	-	0.616	yes (cox1, DS)	yes	-	-	-	-
PRA_mt0302	62	17730	17918	-	0.505	yes (cox1, DS)	yes	-	-	-	-
PRA_mt0303	59	18189	18368	-	0.658	yes (cox1, DS)	no	-	-	-	-
PRA_mt0304	56	24364	24534	-	0.259	yes (rnl, DS)	no	-	-	-	-
PRA_mt0305	57	25948	26121	+	0.438	no (rnl, SS)	no	-	-	-	-
PRA_mt0306	83	29222	29473	+	0.344	no (rnl, SS)	no	-	-	-	-
PRA_mt0307	76	29890	30120	-	0.36	no (rnl, DS)	no	-	-	-	-
PRA_mt0309	53	39402	39563	-	0.566	no (tRNA, DS)	no	-	-	-	-
PRA_mt0310	93	58738	59019	-	0.586	no (cox3, DS)	no	-	-	-	-
PRA_mt0311	84	60184	60438	+	0.213	yes (cox3, SS)	yes	-	-	-	-
PRA_mt0312	66	79402	79602	-	0.339	no	no	-	-	-	-
PRA_mt0313	66	82075	82275	-	0.832	no (nad2, DS)	no	-	-	-	-
PRA_mt0314	65	96470	96667	-	0.255	no (tRNA, DS)	no	-	-	-	-
PRA_mt0315	54	96480	96644	-	0.214	no (tRNA, DS)	no	-	-	-	-
PRA_mt0316	85	110122	110379	-	0.23	yes (rns, SS)	no	-	-	-	-
PRA_mt0317	60	111884	112066	-	0.286	no (rns, SS)	no	-	-	-	-
PRA_mt0319	59	121874	122053	+	0.31	yes (cob, DS)	yes	-	-	-	-
PRA_mt0321	59	123925	124104	-	0.34	no (cob, SS)	no	-	-	-	-
PRA_mt0322	62	128866	129054	+	0.296	yes (nad4, DS)	no	-	-	-	-
PRA_mt0323	56	130106	130276	+	0.294	yes (nad4, DS)	no	-	-	-	-
PRA_mt0324	53	137143	137304	+	0.566	no (tRNA, DS)	no	-	-	-	-
PRA_mt0325	81	146038	146283	-	0.274	no	no	-	-	-	-
[1]Overlap with genes or introns of genes, as well as strand orientation in respect to the gene (SS, same strand; DS, different strand) is indicated.
