# Supplementary material for: Mitochondrial Genome of Phlebia radiata Is the Second Largest (156 kbp) among Fungi and Features Signs of Genome Flexibility and Recent Recombination Events
Source: PLoS One. 2014 May 13;9(5):e97141. doi: 10.1371/journal.pone.0097141 (PMC4019555; doi:10.1371/journal.pone.0097141)
Supplement: Table S4 — Sum squared difference distance matrix of Basidiomycota conserved codons in the protein-coding ORFs. (XLSX) [file pone.0097141.s004.xlsx]

## Sheet: Sheet1
Table S4. Sum squared difference distance matrix of Basidiomycota conserved codons.
	U. maydis	C. neoformans	G. zeae	M. perniciosa	M. roreri	P. meibomiae	P. ostreatus	P. pachyrhizi	P. radiata	S. commune	T. cingulata	T. indica	T. walkeri
U. maydis	0	1.391	3.313	2.865	2.887	5.119	3.098	5.475	2.857	1.91	3.189	1.306	1.306
C. neoformans	1.391	0	4.323	3.908	3.877	4.691	3.942	5.192	3.588	1.38	2.882	2.836	2.898
G. zeae	3.313	4.323	0	0.26	0.286	4.512	0.939	5.712	1.629	0.914	1.134	2.245	2.061
M. perniciosa	2.865	3.908	0.26	0	0.007	4.684	0.592	5.831	1.108	0.505	0.749	2.022	1.876
M. roreri	2.887	3.877	0.286	0.007	0	4.697	0.596	5.859	1.079	0.472	0.735	2.026	1.886
P. meibomiae	5.119	4.691	4.512	4.684	4.697	0	5.72	0.066	6.053	5.138	5.422	4.602	4.447
P. ostreatus	3.098	3.942	0.939	0.592	0.596	5.72	0	7.035	0.25	0.494	0.124	1.707	1.736
P. pachyrhizi	5.475	5.192	5.712	5.831	5.859	0.066	7.035	0	7.318	6.455	6.905	5.102	4.952
P. radiata	2.857	3.588	1.629	1.108	1.079	6.053	0.25	7.318	0	0.669	0.167	1.519	1.581
S. commune	1.91	1.38	0.914	0.505	0.472	5.138	0.494	6.455	0.669	0	0.448	1.715	1.688
T. cingulata	3.189	2.882	1.134	0.749	0.735	5.422	0.124	6.905	0.167	0.448	0	1.891	1.965
T. indica	1.306	2.836	2.245	2.022	2.026	4.602	1.707	5.102	1.519	1.715	1.891	0	0.019
T. walkeri	1.306	2.898	2.061	1.876	1.886	4.447	1.736	4.952	1.581	1.688	1.965	0.019	0
