# Supplementary material for: Mitochondrial Genome of Phlebia radiata Is the Second Largest (156 kbp) among Fungi and Features Signs of Genome Flexibility and Recent Recombination Events
Source: PLoS One. 2014 May 13;9(5):e97141. doi: 10.1371/journal.pone.0097141 (PMC4019555; doi:10.1371/journal.pone.0097141)
Supplement: Table S5 — Intronic homing endonuclease (HE) domains in the P. radiata mtDNA. (XLSX) [file pone.0097141.s005.xlsx]

## Sheet: Sheet1
HEG	LAGLIDADG_1 domains	Start	Stop	Length (bp)	Predicted structure		HEG	LAGLIDADG_2 domains	start	stop	length (bp)	Predicted structure		GIY-YIG domains	Start	Stop	Length (bp)
1	1	2243	1971	272	monomeric		1	1	6103	5792	311	monomeric		1	638	477	161
1	2	2723	2379	344	monomeric		1	2	6316	6137	179	monomeric		2	15775	15521	254
2	3	3714	3478	236	monomeric		2	3	12484	12356	128	monomeric		3	18171	17869	302
2	4	4122	3814	308	monomeric		2	4	12671	12462	209	monomeric		4	20370	20083	287
3	5	10590	10321	269	monomeric		2?	5	12798	12682	116	homodimeric		5	28582	28316	266
3	6	10968	10684	284	monomeric		3	6	12937	12836	101	homodimeric		6	32390	32328	62
4	7	16996	16709	287	homodimeric		4	7	14228	13728	500	homodimeric		7	47088	46837	251
5?	8	17386	17114	272	homodimeric?		5	8	25147	24947	200	monomeric		8	51028	50693	335
6	9	38238	38071	167	monomeric		5	9	25494	25297	197	monomeric		9	54014	53790	224
6	10	38694	38533	161	monomeric		6	10	31086	30649	437	homodimeric		10	73906	73649	257
7	11	52205	52146	59	monomeric		7	11	49812	49411	401	monomeric
7	12	52778	52635	143	monomeric		7	12	49933	49784	149	monomeric
7	13	52906	52781	125	monomeric		8	13	59737	59195	542	homodimeric				average	239.9	bp
8	14	65056	64859	197	monomeric		9	14	68909	68388	521	homodimeric				min	62	bp
8	15	65383	65267	116	monomeric		10	15	69395	69207	188	monomeric				max	335	bp
9	16	67123	66848	275	homodimeric		10	16	69742	69389	353	monomeric
10	17	67500	67411	89	monomeric		11	17	72754	72239	515	homodimeric
10	18	67630	67505	125	monomeric		12	18	83377	83165	212	homodimeric
10?	19	67762	67670	92	monomeric		13	19	120622	120086	536	homodimeric
11	20	70993	70751	242	monomeric
11	21	71632	71390	242	monomeric
12	22	125219	125082	137	homodimeric					average	305	bp
13	23	125397	125284	113	homodimeric					min	101	bp
14	24	125813	125541	272	homodimeric					max	542	bp
15	25	138161	138012	149	monomeric
15	26	138635	138468	167	monomeric
16	27	142831	142484	347	monomeric
16	28	143197	142988	209	monomeric
			average	203.536	bp
			min	59	bp
			max	347	bp
